# Supplementary material for: Growth Control of Listeria monocytogenes in Raw Sausage via Bacteriocin-Producing Leuconostoc carnosum DH25
Source: Foods. 2024 Jan 17;13(2):298. doi: 10.3390/foods13020298 (PMC10815048; doi:10.3390/foods13020298)
Supplement: Supplementary file 1 [file foods-13-00298-s001.zip]

Archive with 1 entries (1 files):
- foods-2814103-supplementary.pdf
